# Supplementary material for: Isotemporal Substitution Effects of Daily Time Use on Cardiorespiratory Fitness of Children in the OptiChild Study: A Mediation Analysis with Diet Quality
Source: Nutrients. 2024 Aug 21;16(16):2788. doi: 10.3390/nu16162788 (PMC11357184; doi:10.3390/nu16162788)
Supplement: Supplementary file 1 [file nutrients-16-02788-s001.zip]

Archive with 1 entries (1 files):
- nutrients-3100582-supplementary.pdf
